# Supplementary material for: A Cryptic Cytoplasmic Male Sterility Unveils a Possible Gynodioecious Past for Arabidopsis thaliana
Source: PLoS One. 2013 Apr 29;8(4):e62450. doi: 10.1371/journal.pone.0062450 (PMC3639211; doi:10.1371/journal.pone.0062450)
Supplement: Table S1 — Genotypes of the (Sha x Mr-0) x Sha backcross population. For each genotyped marker, the distribution of genotypes and Chi-square statistics for a balanced 1∶1 proportion of genotypes are given for the whole population, and both subpopulations of fertile and sterile plants. (XLS) [file pone.0062450.s009.xls]

## Sheet: Feuil2
marker name	T1G11	MSAT1.14	CIW12	MSAT1.4	NGA128	MSAT1.13	MSAT2.5	MSAT 2.28	CZSOD2	MSAT 2.10	MSAT3.02052	MSAT3.32	MSAT3.58	MSAT3.70	MSAT4.00986	MSAT4.35	CIW7	MSAT4.13	ATHCTR1A	NGA76	MSAT 5.8	MSAT5.20037	MSAT5.19
chromosome	1	1	1	1	1	1	2	2	2	2	3	3	3	3	4	4	4	4	5	5	5	5	5
position (Mb)	1.24	5.02	9.62	14.16	20.63	25.83	0.21	6.41	12.02	18.02	2.05	11.21	18.66	23.45	0.98	7.55	11.52	15.3	0.98	10.42	17.16	20.03	25.92
whole BC population
Sha homozygotes	89	86	87	85	83	97	95	102	94	94	83	82	87	85	90	86	88	87	89	94	89	88	78
heterozygotes	90	88	96	94	98	77	87	86	94	94	97	98	91	96	92	92	93	96	98	90	98	100	94
total	179	174	183	179	181	174	182	188	188	188	180	180	178	181	182	178	181	183	187	184	187	188	172
%He	50.2793	50.5747	52.459	52.514	54.1436	44.2529	47.8022	45.7447	50	50	53.8889	54.4444	51.1236	53.0387	50.5495	51.6854	51.3812	52.459	52.4064	48.913	52.4064	53.1915	54.6512
theoretical Sha nb for 1:1	89.5	87	91.5	89.5	90.5	87	91	94	94	94	90	90	89	90.5	91	89	90.5	91.5	93.5	92	93.5	94	86
theoretical He nb for 1:1	89.5	87	91.5	89.5	90.5	87	91	94	94	94	90	90	89	90.5	91	89	90.5	91.5	93.5	92	93.5	94	86
Chi2(1:1)	0.00558659	0.0229885	0.442623	0.452514	1.24309	2.29885	0.351648	1.3617	0	0	1.08889	1.42222	0.0898876	0.668508	0.021978	0.202247	0.138122	0.442623	0.433155	0.0869565	0.433155	0.765957	1.48837
Chi-sq probability	0.940419	0.879487	0.505859	0.501144	0.264876	0.12947	0.553182	0.243243	1	1	0.296718	0.233038	0.76432	0.413572	0.882146	0.652913	0.710156	0.505859	0.510445	0.768083	0.510445	0.381471	0.222469
fertile subpopulation
Sha homozygotes	63	65	70	76	76	78	63	65	66	65	60	72	83	85	69	64	66	66	62	69	65	60	64
heterozygotes	63	60	60	51	52	48	66	69	68	69	68	56	44	43	61	62	63	64	71	62	68	74	58
total	126	125	130	127	128	126	129	134	134	134	128	128	127	128	130	126	129	130	133	131	133	134	122
%He	50	48	46.1538	40.1575	40.625	38.0952	51.1628	51.4925	50.7463	51.4925	53.125	43.75	34.6457	33.5938	46.9231	49.2063	48.8372	49.2308	53.3835	47.3282	51.1278	55.2239	47.541
theoretical Sha nb for 1:1	63	62.5	65	63.5	64	63	64.5	67	67	67	64	64	63.5	64	65	63	64.5	65	66.5	65.5	66.5	67	61
theoretical He nb for 1:1	63	62.5	65	63.5	64	63	64.5	67	67	67	64	64	63.5	64	65	63	64.5	65	66.5	65.5	66.5	67	61
Chi2(1:1)	0	0.2	0.769231	4.92126	4.5	7.14286	0.0697674	0.119403	0.0298507	0.119403	0.5	2	11.9764	13.7812	0.492308	0.031746	0.0697674	0.0307692	0.609023	0.374046	0.0676692	1.46269	0.295082
Chi-sq probability	1	0.654721	0.380455	0.0265282	0.0338949	0.00752632	0.791676	0.729683	0.862829	0.729683	0.4795	0.157299	0.000538792	0.000205376	0.4829	0.858586	0.791676	0.860756	0.435156	0.540807	0.794761	0.226503	0.586982
sterile subpopulation
Sha homozygotes	26	21	17	9	7	19	32	37	28	29	23	10	4	0	21	22	22	21	27	25	24	28	14
heterozygotes	27	28	36	43	46	29	21	17	26	25	29	42	47	53	31	30	30	32	27	28	30	26	36
total	53	49	53	52	53	48	53	54	54	54	52	52	51	53	52	52	52	53	54	53	54	54	50
%He	50.9434	57.1429	67.9245	82.6923	86.7925	60.4167	39.6226	31.4815	48.1481	46.2963	55.7692	80.7692	92.1569	100	59.6154	57.6923	57.6923	60.3774	50	52.8302	55.5556	48.1481	72
theoretical Sha nb for 1:1	26.5	24.5	26.5	26	26.5	24	26.5	27	27	27	26	26	25.5	26.5	26	26	26	26.5	27	26.5	27	27	25
theoretical He nb for 1:1	26.5	24.5	26.5	26	26.5	24	26.5	27	27	27	26	26	25.5	26.5	26	26	26	26.5	27	26.5	27	27	25
Chi2(1:1)	0.0188679	1	6.81132	22.2308	28.6981	2.08333	2.28302	7.40741	0.0740741	0.296296	0.692308	19.6923	36.2549	53	1.92308	1.23077	1.23077	2.28302	0	0.169811	0.666667	0.0740741	9.68
Chi-sq probability	0.890746	0.317311	0.00905817	2.41768e-06	8.45861e-08	0.148915	0.130797	0.00649559	0.785495	0.586214	0.405381	9.09668e-06	1.73124e-09	3.33548e-13	0.165518	0.267257	0.267257	0.130797	1	0.68028	0.414216	0.785495	0.00186285
