# Supplementary material for: A Cryptic Cytoplasmic Male Sterility Unveils a Possible Gynodioecious Past for Arabidopsis thaliana
Source: PLoS One. 2013 Apr 29;8(4):e62450. doi: 10.1371/journal.pone.0062450 (PMC3639211; doi:10.1371/journal.pone.0062450)
Supplement: Table S2 — Genotypes of the (Sha x Etna-2) x Sha backcross population. For each genotyped marker, the distribution of genotypes and Chi-square statistics for a balanced 1∶1 proportion of genotypes are given for the whole population, and both subpopulations of fertile and sterile plants. (XLS) [file pone.0062450.s010.xls]

## Sheet: Feuil2
marker name	CIW12	NGA128	ATHGENEA	MSAT2.00300	MSAT2.22	MSAT3.02052	MSAT3.1	MSAT3.65	MSAT4.35	MSAT4.15297	NGA158	ICE3
chromosome	1	1	1	2	2	3	3	3	4	4	5	5
position (Mb)	9.62	20.63	22.4	0.3	19.63	2.05	12.17	19.84	7.55	15.3	1.7	16.14
whole BC population
Sha homozygotes	81	81	79	97	90	71	86	80	92	100	99	90
heterozygotes	101	97	101	82	91	95	98	103	88	84	71	89
total	182	178	180	179	181	166	184	183	180	184	170	179
%He	55.4945	54.4944	56.1111	45.8101	50.2762	57.2289	53.2609	56.2842	48.8889	45.6522	41.7647	49.7207
theoretical Sha nb for 1:1	91	89	90	89.5	90.5	83	92	91.5	90	92	85	89.5
theoretical He nb for 1:1	91	89	90	89.5	90.5	83	92	91.5	90	92	85	89.5
Chi2(1:1)	2.1978	1.4382	2.68889	1.25698	0.00552486	3.46988	0.782609	2.89071	0.0888889	1.3913	4.61176	0.00558659
Chi-sq probability	0.138208	0.23043	0.10105	0.262223	0.940748	0.0624959	0.376344	0.0890916	0.765594	0.238185	0.0317533	0.940419
fertile subpopulation
Sha homozygotes	67	75	73	78	72	49	70	77	70	76	80	75
heterozygotes	70	58	62	58	65	74	68	60	67	62	46	60
total	137	133	135	136	137	123	138	137	137	138	126	135
%He	0.510949	0.43609	0.459259	0.426471	0.474453	0.601626	0.492754	0.437956	0.489051	0.449275	0.365079	0.444444
theoretical Sha nb for 1:1	68.5	66.5	67.5	68	68.5	61.5	69	68.5	68.5	69	63	67.5
theoretical He nb for 1:1	68.5	66.5	67.5	68	68.5	61.5	69	68.5	68.5	69	63	67.5
Chi2(1:1)	0.0656934	2.17293	0.896296	2.94118	0.357664	5.0813	0.0289855	2.10949	0.0656934	1.42029	9.1746	1.66667
Chi-sq probability	0.797714	0.140458	0.343777	0.0863478	0.549806	0.0241852	0.864813	0.146388	0.797714	0.233356	0.00245397	0.196706
sterile subpopulation
Sha homozygotes	13	6	6	18	17	21	15	2	20	21	18	14
heterozygotes	30	36	36	22	24	19	28	41	20	22	23	27
total	43	42	42	40	41	40	43	43	40	43	41	41
%He	0.697674	0.857143	0.857143	0.55	0.585366	0.475	0.651163	0.953488	0.5	0.511628	0.560976	0.658537
theoretical Sha nb for 1:1	21.5	21	21	20	20.5	20	21.5	21.5	20	21.5	20.5	20.5
theoretical He nb for 1:1	21.5	21	21	20	20.5	20	21.5	21.5	20	21.5	20.5	20.5
Chi2(1:1)	6.72093	21.4286	21.4286	0.4	1.19512	0.1	3.93023	35.3721	0	0.0232558	0.609756	4.12195
Chi-sq probability	0.00952879	3.67258e-06	3.67258e-06	0.527089	0.274299	0.75183	0.0474254	2.72361e-09	1	0.878794	0.43488	0.0423302
