# Supplementary material for: A Cryptic Cytoplasmic Male Sterility Unveils a Possible Gynodioecious Past for Arabidopsis thaliana
Source: PLoS One. 2013 Apr 29;8(4):e62450. doi: 10.1371/journal.pone.0062450 (PMC3639211; doi:10.1371/journal.pone.0062450)
Supplement: Table S3 — Genotyping and phenotyping of the Sha x (Mr-0xEtna-1) progeny. Plants that survived after germination were genotyped for CAPS markers developed from two SNPs (mk10070 & mk30220; https://www.versailles.inra.fr/ijpb/crb/anatool [24]) closely linked to the Mr-0 maintainer loci, and that could distinguished Sha/Etna-1 from Sha/Mr-0 heterozygotes. The fertility of plants was scored as their ability to produce seeds by self-pollination in our standard greenhouse conditions (see also Figure S4). (XLS) [file pone.0062450.s011.xls]

## Sheet: Feuil1
genotype at mk10070	genotype at mk30220	steriles	% steriles	partially fertiles	% partially fertiles	total
Sha/Mr-0	Sha/Mr-0	15	0.882353	2	0.117647	17
Sha/Etna-1	Sha/Etna-1	17	0.586207	12	0.413793	29
Sha/Mr-0	Sha/Etna-1	17	0.809524	4	0.190476	21
Sha/Etna-1	Sha/Mr-0	12	0.8	3	0.2	15
total		61	0.743902	21	0.256098	82
