# Supplementary material for: A Cryptic Cytoplasmic Male Sterility Unveils a Possible Gynodioecious Past for Arabidopsis thaliana
Source: PLoS One. 2013 Apr 29;8(4):e62450. doi: 10.1371/journal.pone.0062450 (PMC3639211; doi:10.1371/journal.pone.0062450)
Supplement: Table S4 — Polymorphisms in mitochondrial (mt) and plastid (pt) genes confirmed by sequencing in Sha and Kz-9. (XLS) [file pone.0062450.s012.xls]

## Sheet: Feuil1
genome	position*	gene	reference allele*	Sha allele	Kz-9 allele	effect***
pt	17714	rpoC2	T	G	T	synonymous
pt	17823	rpoC2	T	G	G	K>T
pt	23915	rpoB	T	G	G	synonymous
pt	35567	trnS	T	C	C	nd****
pt	39502	psaB	A	G	G	synonymous
pt	56073	rbcL	T	A	A	synonymous
pt	75592	psbB	T	G	G	synonymous
pt	78515	rpoA	C	A	A	A>S
pt	111094	ndhF	T	A	A	synonymous
pt	112240	ndhF	A	C	C	synonymous
pt	115006	ccsA	A	C	C	K>N
pt	125828	ycf1	G	C	C	synonymous
pt	126456	ycf1	T	C	C	K>R
pt	127460	ycf1	C	A	A	M>I
pt	127495	ycf1	C	C	T	D>N
pt	128183	ycf1	G	T	T	synonymous
mt	8903	rrn26	T	-**	-**	nd
mt	8908	rrn26	T	-	-	nd
mt	8965	rrn26	A	-	-	nd
mt	10472	rrn26	-	C	C	nd
mt	23776	nad9	G	C	C	Q>E
mt	23777	nad9	G	C	C	synonymous
mt	35795	orf116	-	C	C	frameshift
mt	35851	orf116	-	ATTCT	ATTCT	frameshift >new orf118
mt	60081	intergenic rpl5-cob	C	A	C	destroys EcoRI site
mt	61290	cob	T	A	A	synonymous
mt	76382	orf101a	T	G	G	create stop codon >new orf83
mt	76383	orf101a	G	A	A
mt	77844	orf110a	T	-	-	frameshift > new orf116
mt	140770	nad5-exon2	A	G	G	L>S
mt	140895	nad5-exon2	G	A	A	synonymous
mt	140897	nad5-exon2	C	T	T	V>I
mt	142199	nad5-intron1	-	C	C	nd
mt	142204	nad5-intron1	-	C	C	nd
mt	142378	nad5-intron1	A	-	-	nd
mt	142437	nad5-intron1	-	G	G	nd
mt	142499	nad5-intron1	A	G	G	nd
mt	142500	nad5-intron1	G	A	A	nd
mt	142641	nad5-intron1	A	C	C	nd
mt	142846	nad5-exon1	T	C	C	synonymous
mt	144448	matR	G	C	C	P>R
mt	188094	orf25 (atp4)	A	C	C	V>G
mt	188470	orf25 (atp4)	G	T	T	L>I
mt	188471	orf25 (atp4)	G	T	T	S>R
mt	188634	orf25 (atp4)	C	G	G	G>A
mt	188648	orf25 (atp4)	A	C	C	I>S
mt	188649	orf25 (atp4)	A	G	G
mt	188650	orf25 (atp4)	T	A	A
mt	188684	20 nt upstream orf25	T	C	C	nd
mt	191073	orf275	-	G	G	frameshift>new orf318
mt	191616	orf275	A	G	G	Y>H
mt	191618	orf275	A	G	G
mt	191621	orf275	C	T	T	V>I
mt	234819	orf121b	G	-	-	frameshift >new orf82
mt	234820	orf121b	A	-	-
mt	235485	orf107e	G	-	-	frameshift >new orf52
mt	236392	orf158	A	-	-	synonymous
mt	241335	orf215a	-	C	C	frameshift >new orf273
mt	241787	orf215a	T	G	G	Y>S
mt	249277	orf215b	G	-	-	frameshift > new orf245
mt	303175	atp1	C	T	T	G>D
mt	303177	atp1	A	C	C	synonymous
mt	309560	orf100c	A	-	-	frameshift >new orf44
mt	362386	rrn18	T	C	C	nd
mt	362420	rrn18	-	T	T	nd
mt	362516	rrn18	C	-	-	nd
mt	362532	rrn18	C	-	-	nd
mt	362880	rrn18	-	G	G	nd
mt	363902	orf105b	-	A	A	frameshift >new orf63
* according to reference sequences from genbank database accession n° NC_000932 and NC_001284 for cp and mt, respectively
** - : absent nucleotide(s)
*** amino acid changes are indicated using the one-letter code; new orfs resulting from frameshift or STOP codon modification are designated with their codon number.
**** nd : not determined
