# Supplementary material for: A Cryptic Cytoplasmic Male Sterility Unveils a Possible Gynodioecious Past for Arabidopsis thaliana
Source: PLoS One. 2013 Apr 29;8(4):e62450. doi: 10.1371/journal.pone.0062450 (PMC3639211; doi:10.1371/journal.pone.0062450)
Supplement: Table S7 — Primers used in PCR amplifications. When necessary, PCR products were sequenced with either or both PCR primers. (XLS) [file pone.0062450.s015.xls]

## Sheet: Feuil1
PCR	sequence of primer 1	sequence of primer 2	note
genotyping markers
T1G11	GAAGACAAAGCTCTGCAGTAATG	AATTGCATAAGGCACTTGAAAG
MSAT1.14	GCAAACAAAGAAAAAGTAT	GGTGGAAACGTCCC
CIW12	AGGTTTTATTGCTTTTCACA	CTTTCAAAAGCACATCACA
MSAT1.4	CTAAACTAGAACCAGGGGTAA	ACAAAAATCGTGGTGATAATA
NGA128	GGTCTGTTGATGTCGTAAGTCG	ATCTTGAAACCTTTAGGGAGGG
MSAT1.21231	TCCAAATGGAAAAACATCTCC	TTGTGAACCCTTGTGATGGA
ATHGENEA	ACCATGCATAGCTTAAACTTCTT	ACATAACCACAAATAGGGGTG
MSAT1.13	CAACCACCAGGCTC	GTCAAACCAGTTCAATCA
MSAT2.5	TGAGAGGGACAGATAGGAA	ATCAAAAGGGATACTGACAA
MSAT2.00300	ATGAAAATAAGGTTTTAGGTTCAAAT	ATAGAGTCCGCAGCGATTTT
MSAT 2.28	AATAGAAATGGAGTTCGACG	TGAACTTGTTGTGAGCTTTG
CZSOD2	GAATCTCAATATGTGTCAAC	GCATTACTCCGGTGTCGTC
MSAT 2.10	ACAAACATGTTCTGGGTTA	ATTCTTCATTATCTGCTGCT
MSAT2.22	CGATCCAATCGGTCTCTCT	TGGTAACATCCCGAACTTC
MSAT3.02052	AAGGTTACTCTTATCGTTTAT	GGTTTCAACTTAGACGTTT
MSAT3.32	GCACTTGCAGCTTAACTT	CGTGACTGTCAAACCG
MSAT3.1	GGACTCGCTGCTGCTACATTC	CCACGCACATGCAATTACATA
MSAT3.58	GGTTGAAACTCTATGGTAT	CGCATTTCTTGATTTACTA
MSAT3.65	CCAACTCTTCTTTCAAACA	TCTCTTAGCAACGAATGTC
MSAT3.23007	AAAAGCGTGATTGTGTTGTG	TGGAATGTTCCATCTTCAACT
MSAT3.70	CACCCATAGACACACAACC	TCAAAACCTCCAACCATAC
MSAT4.00986	TTCTGAATTGGATTCCGAGAG	CCGTCGCACACATACACA
MSAT4.35	CCCATGTCTCCGATGA	GGCGTTTAATTTGCATTCT
CIW7	AATTTGGAGATTAGCTGGAAT	CCATGTTGATGATAAGCACAA
MSAT4.13	GGAACAAGAACACAGTGAA	ATAAATCTAGGCAGGACAAG
MSAT4.15297	TTGGAATTTGGGTAAAGTTGC	TGAAGCTGAAATGAGGATACGA
ATHCTR1A	TATCAACAGAAACGCACCGAG	CCACTTGTTTCTCTCTCTAG
NGA158	ACCTGAACCATCCTCCGTC	TCATTTTGGCCGACTTAGC
NGA76	GGAGAAAATGTCACTCTCCACC	AGGCATGGGAGACATTTACG
ICE3	GACTAATCATCACCGACTCAGCCAC	ATTCTTCTTCACTTTTCTTGATCCCG
MSAT 5.8	GAAACATTTCATGGGCTTT	GAGAGCAGAGGCAAGTCA
MSAT5.20037	CTTTCGGTGGATAAATCATGTTA	CGCATACAAATTTTCTGCTATGT
MSAT5.19	AACGCATTTGCTGTTTCCCA	ATGGTTATCTCATCTGGTCT
CAPS mk10070	CTTTACACTGAGTTTTCTAA	CAACTCTCGACTGAAGATGG	digestion with Cac8I
CAPS mk30220	GATAGACCGACCATCTAGTC	TACTGGATTGACACGTCACC	digestion with TaqI
SNP verifications
rpoC2	TACTTCAACAAAGAAAGCACG	AGTGCATATTTTACCCGAATC
rpoB	GGGCTATTCGATAATGTCTAT	ATATGAAATTCAGACGCATGT
trnS	TTTCAAGACCGGAGCCATCAA	AGACGCAAATACAACGGGTAC
psaB	TGCTAATTGCCCGAAATGAG	AGTGGGTGGCAAAGTAGCTT
rbcL	GGGGATTCACCGCAAATACTA	TCCCTCATTACGAGCTTGTAC
psbB	GTTTGCCTTGGTATCGTGTTC	ACCGAAGCAAGCCACTCCTGA
rpoA	TAGATTCTGGGAGGCAATTCT	GACGCTTTATTCTGTCTCCAC
ndhF	AAGGTTTATTGACGGCGTGAA	TGCTTGTTTTTGGTCGAAAGA
ndhF	GAGCCGAAATGGGAGTAGGG	AACCTTCGCCGCATGTGGAC
ccsA	ACAAGTTGCCGCTATGGTGAA	GAAAGAATGCCGACGGTTAAA
ycf1	CATGAAATCTGGGGTAAATTG	AAGCATCTCAGAAGGCTCGAC
ycf1	TTCGCCTTCCAATTCTTCCAACT	CCTCAGAAACGGGTGGGACTAAA
rrn26	CATCCTATCCCGTTCAGAAT	CTGCCGTCCGATGGGTACAC
nad9	AAATCGGATTAGCCTTTCATC	ATGGTCGAACCTTTTCTTGGA
orf116	ACAAACTCAAAAGCCTGGTG	GGCTGAACAAAAGACGTATG
rpl5-cob	TCGGACCTCTCGCCCAAATGA	CCACCCCAAAGCCAAGTCACT
cob	TAGCTTTCAACAGCGTAGAA	CTCATCCGTGTAAGAATTAGG
orf101a	AGGAAGCTGTGGCACTT	ATAGAGGAAGATGAATGTGCAA
orf110a	ACTACTGTACCCGCGTGAATA	TTAGGTCTGGATCGGCTCACT
nad5	AAAGGGGGAGGGAGTCGACTG	CTAGGCCTGTTTGGACATACG
nad5	GCATCATGACATCGTGAGAT	GGCAACCACTGGAATATTAC
nad5	AAGATCATATAGCCTAATTG	GACGTTTTCTAGGATCAGAAG
matR	ATTCCGGGCCGACTACAATAC	AGTCACTGAAACGACGGCAGG
orf25	GTCTAAATAGTTGGGGGTTTG	AGTTCTCTTCTCCTTTCGTTC
orf275	CCACGAATTTAGTAATGCAA	CCCGATAGATCTTAATGATT
orf275	TCCCTCCATTCGGCTATCTGC	AAGAGCTCGCCGTAAATTATT
orf121b	ATCCCCAGAACGTAAAA	CTTGTCCTGCAATTTGTCCTC
orf107e	TAAGGAAGGAGCAGAACCAGT	CAGTTCCTCGATCACGG
orf158	ACATTCCAATCCGTGATGAA	TCTGGTCTGTGCGTATCGTG
orf215a	GGAATCGCTTTTATTTATGT	GTCTTTGGTTTGCTGGTTAC
orf215b	TAATTGAGTGTATCCAGTCTT	TTGCTCTTGTTAGGTCGAAAA
atp1	CTTTTCTTTCTTACTGATTGAGG	GGCAGGGGCTTGATCAGGAAT
orf100c	TTTGAAAAGCTGCGGTAAT	AAGGGGTTCCTCCAGATCCTA
rrn18	GATCGGGTGTTTTCACGTCTC	GCACATCTTACATCGCAAACT
rrn18	ACTAGAAAGGGCTTGGAAAGG	ATGCTTTCGAAACCAATTCAC
orf105b	GCACATCTTACATCGCAAACT	ATGCGGGTGGAGCTCAGCTTA
Hybridization probes
atp1	AGCTAAAGCTCTTTCTTTTAA	TGGCATATCGACAAATG
atp6-1	CCTAACGATGAGCGTGTAGTA	AAGAAGCTCTACCAAGGATTG
atp8	ATGGAGTACTTGGGATCAGCA	CCGAAACAAGAGATCAAAGTG
atp9	AAGGTGCAAAATCAATAGGTG	TGCAATAGCTTCGGTTAGA
ccb203	ATGAACGGGAGCTAGCAATC	GGAAGTTGGTGGGCTTATCA
ccmC (ccb256)	AGCTTTTGAAAACGCAGTG	GGTTGTTCTTAACAGCGATG
cob	AGGGGGCTGGTTGCTCCGTTA	CCACCCCAAAGCCAAGTCACT
cox1	AAACGGCTCCCATAGAAAGTA	CTGTGGGCTTAGACGTAGATA
cox2	GTTTTGGCTGGTACAAC	CTCGATGTTCATTGCTAT
cox3	TTTGGTAGATCCAAGTCCAT	AGCCAACGTGATGCTC
nad3	TCTTGTTGGGAGGTACTGC	AAAGTGGGCTGTAATGATG
nad4	AGAACATTTCTGTGAATGC	TACTCTTTCCCATAACTTC
nad4L	TTCTACAGCAATAGTACCT	AAATGGATCTTATCAAATA
nad6	TCGTCCTCCTCATTATAGTC	ACCATGATACTTTCTGTTTTG
nad7	AAAGTCTTCGGATCATTGTG	TTCCCAATGCTTCTCTACGC
orf107a	AAAGAGCGCAGACTAGC	TCCGCAATCACTTATAGTTAG
orf117Sha	TACTCGGGCTCAATCGGCATT	GAAACCCGAAAACCAATTGAT
orf122c	TAGATACCTGGGGACAC	AGCTGCAGGAAGATAACAAAC
rpl16	GACCACTGAACAAACTTGGT	CGGAAGTATCTACTCGTTA
rpl2	AAGGATAGCGGTAGCTG	TCCAACAAGCCCTAAAGTAT
rpl5	TGGAAGTTCCTGGATCGTGTG	TGTGTGTTGGCCGAAGTGATA
rps4	TGAGTAGGTGGAACCATTCAG	TTAAGATTTCAAACTTGTCGT
rps7	GCGATGTAATCAAACTTATGGT	GATTCTCCCTTTTCCTACGTGC
tRNK	GCCCCCAAACAAAATGTATTA	GTGATGCCCTTCCTGATTAAA
sequencing of rearranged mt regions
iPCR orf122c/BamHI	CGGCCTAGTTACTAATTCCTT	AGCTGCAGGAAGATAACAAAC	used for Sha
iPCR orf122c/EcoRI or SpeI	TATAGCACCTATTCCGCACTT	CGAGGCCCTAAGGAAGCAAAG	used for Sha and Kz-9
iPCR orf122c/HindIII	TGCTATCGGGAATGGTGTTGC	TCCGACGGAGAAGCCTATTTC	used for Sha
iPCR orf122c/HindIII	CGGCCTAGTTACTAATTCCTT	AGTTTCGCCTGTTTGTCTCCA	used for Kz-9
iPCR orf117Sha/EcoRI	GGTTGGCGGGTTAGCAGCTGT	TTCTCGCTCATCTCTTGGGAT	used for Sha
iPCR orf117Sha/SpeI	TTCTGAATAGGGCTTCTCGAC	TTCTCGCTCATCTCTTGGGAT	used for Sha
upstream region atp8-orf117Sha (1)	TCAATTGGTTTTCGGGTTTCA	GTGTGATCCTAACCGGTCTTC	used for Sha
upstream region atp8-orf117Sha (2)	TCAATTGGTTTTCGGGTTTCA	GCTGCGCCCAACCATCTGTGC	used for Sha
upstream region atp8-upstream orf117Sha	CATCTCCGGCGAAGCTCCAT	CCCGCCTTACCTCTAACTTT	used for Sha
upstream region atp8-upstream orf117Sha	TCAATAGCAAACAGAGCATT		further sequencing of PCR fragment (2)
upstream region atp8-upstream orf117Sha	CATTCTTGCCCTGAAACTCC		further sequencing of PCR fragment (2)
iPCR atp8/SpeI	TTATGGATGTGCCGATCTTTA	TTATCTAATTGGGCATTCCTG	used for Sha and Kz-9
region upstream atp8	CCGGTGTCTAAGATCCTATCTG	AGCATCATCGCAATCACATCTC	used for Sha
region orf240a - upstream region atp8	CCCGGTTAAGATCAAAAGTA	TCGGGTGGAAGGAATGAATC	used for Kz-9
region orf240a	CTAGGGTGGGCTGCTGCTCTTG	TGCCCTTCCTGATTAAATGATA	used for Kz-9
region orf240a	ACGCGTGTAACATGTTCATA	CGGCTCGCAATTCTTCCTAA	used for Kz-9
region upstream atp8	TGGGAAAGAAAGGCTAAGTA	TCTGTTGGATGTTCCCGTAA	used for Kz-9
